# Supplementary material for: Home Physiotherapy Using the Proprioceptive Neuromuscular Facilitation Concept in a Patient with Chronic Hemiplegia in a Rural Area: A Case Report
Source: J Clin Med. 2025 Dec 17;14(24):8913. doi: 10.3390/jcm14248913 (PMC12734076; doi:10.3390/jcm14248913)
Supplement: Supplementary file 1 [file jcm-14-08913-s001.zip]

Archive with 2 entries (2 files):
- jcm-3957430_Table_S1_TIDieR_Checklist.pdf
- jcm-3957430_Table_S2_CARE_Checklist.pdf
